# Supplementary material for: Adhesions in abdomino-pelvic surgeries: A real economic impact?
Source: PLoS One. 2022 Oct 27;17(10):e0276810. doi: 10.1371/journal.pone.0276810 (PMC9612443; doi:10.1371/journal.pone.0276810)
Supplement: S1 Data — (XLSX) [file pone.0276810.s001.xlsx]

## Sheet: Table 1_CCAM Acts
		actes CCAM	Libellé	Nombre d'actes 2019
		HPPC001	Libération d'adhérences [Adhésiolyse] ni étendues ni serrées du péritoine pelvien pour stérilité chez la femme, par coelioscopie	2451
		HPPC002	Libération d'adhérences [Adhésiolyse] étendues et/ou serrées du péritoine pelvien pour stérilité chez la femme, par coelioscopie	6158
		HPPC003	Section de bride et/ou d'adhérences péritonéales pour occlusion intestinale aigüe, par coelioscopie	4482
		HPPA001	Libération d'adhérences [Adhésiolyse] ni étendues ni serrées du péritoine pelvien pour stérilité chez la femme, par laparotomie	265
		HPPA002	Section de bride et/ou d'adhérences péritonéales pour occlusion intestinale aigüe, par laparotomie	5268
		HPPA003	Libération d'adhérences [Adhésiolyse] étendues et/ou serrées du péritoine pelvien pour stérilité chez la femme, par laparotomie	755
		HGPA004	Libération étendue de l'intestin grêle [Entérolyse étendue] pour occlusion aigüe, par laparotomie	4881
		HGPC015	Libération étendue de l'intestin grêle [Entérolyse étendue] pour occlusion aigüe, par coelioscopie	2127
			TOTAL	26387
		CCAM acts	Wording	Acts number in 2019
		HPPC001	Release of neither extensive nor tight adhesions [Adhesiolysis] of the pelvic peritoneum for sterility in women, by laparoscopy	2451
		HPPC002	Release of extensive and/or tight adhesions [Adhesiolysis] of the pelvic peritoneum for sterility in women, by laparoscopy	6158
		HPPC003	Section of bridle and/or peritoneal adhesions for acute bowel obstruction, by laparoscopy	4482
		HPPA001	Release of neither extensive nor tight adhesions [Adhesiolysis] of the pelvic peritoneum for sterility in women, by laparotomy	265
		HPPA002	Section of bridle and/or peritoneal adhesions for acute bowel obstruction, by laparotomy	5268
		HPPA003	Release of extensive and/or tight adhesions [Adhesiolysis] of the pelvic peritoneum for sterility in women, by laparotomy	755
		HGPA004	Extended release of the small bowel [Extended enterolysis] for acute obstruction, by laparotomy	4881
		HGPC015	Extended release of the small bowel [Extended enterolysis] for acute obstruction, by laparoscopy	2127
			TOTAL	26387

## Sheet: Table 3 and Fig 1_HPPC001+002
Coelio		GHM	Effectif HPPC001	DMS HPPC001	Effectif HPPC002	DMS HPPC002	HPPC001 + HPPC002 acts	DRG number in 2019	% actes sur GHM	DMS pondérée HPPC001 + HPPC002	DMS GHM
	13C07J	13C07J: Interventions sur le système utéroannexiel pour des affections non malignes, autres que les interruptions tubaires, en ambulatoire	636	0	1372	0	2008	15098	0.132998	0	0
	13C071	13C071: Interventions sur le système utéroannexiel pour des affections non malignes, autres que les interruptions tubaires, niveau 1	622	1.85	2153	1.89	2775	23075	0.12026	1.88103	1.89
	13C19J	13C19J: Interventions pour stérilité ou motifs de soins liés à la reproduction, en ambulatoire	333	0	425	0	758	2814	0.269367	0	0
	13C06J	13C06J: Interruptions tubaires, en ambulatoire	145	0	248	0	393	10109	0.0388762	0	0
	13C191	13C191: Interventions pour stérilité ou motifs de soins liés à la reproduction, niveau 1	111	1.32	412	1.58	523	1539	0.339831	1.52482	1.46
	13C061	13C061: Interruptions tubaires, niveau 1	90	1.84	328	1.89	418	3442	0.121441	1.87923	1.76
	14C09A	14C09A: Grossesses ectopiques avec intervention chirurgicale, sans complication significative	89	1.45	124	1.38	213	9056	0.0235203	1.40925	1.47
	13C031	13C031: Hystérectomies, niveau 1	76	2.54	135	2.62	211	34721	0.00607701	2.59118	2.69
	13C181	13C181: Myomectomies de l'utérus, niveau 1	52	2.1	151	1.91	203	5201	0.039031	1.95867	2.94
	13C072	13C072: Interventions sur le système utéroannexiel pour des affections non malignes, autres que les interruptions tubaires, niveau 2	45	5.22	157	4.99	202	2030	0.0995074	5.04124	5.09
		GHM	Effectif HPPC001	DMS HPPC001	Effectif HPPC002	DMS HPPC002	Effectif HPPC001 + HPPC002 acts	Nombre GHM 2019	% actes sur GHM	DMS pondérée HPPC001 + HPPC002	DMS GHM
	13C07J	13C07J: Interventions on the uteroannexal system for non-malignant conditions, other than tubal interruptions, on an outpatient basis	636	0	1372	0	2008	15098	0.132998	0	0
	13C071	13C071: Interventions on the uteroannexal system for non-malignant conditions, other than tubal interruptions, level 1	622	1.85	2153	1.89	2775	23075	0.12026	1.88103	1.89
	13C19J	13C19J: Interventions for sterility or reasons for reproductive care, on an outpatient basis	333	0	425	0	758	2814	0.269367	0	0
	13C06J	13C06J: Tubal interruptions, on an outpatient basis	145	0	248	0	393	10109	0.0388762	0	0
	13C191	13C191: Interventions for infertility or reproductive care grounds, level 1	111	1.32	412	1.58	523	1539	0.339831	1.52482	1.46
	13C061	13C061: Tubal interruptions, level 1	90	1.84	328	1.89	418	3442	0.121441	1.87923	1.76
	14C09A	14C09A: Ectopic pregnancies with surgery, without significant complications	89	1.45	124	1.38	213	9056	0.0235203	1.40925	1.47
	13C031	13C031: Hysterectomies, level 1	76	2.54	135	2.62	211	34721	0.00607701	2.59118	2.69
	13C181	13C181: Myomectomies of the uterus, level 1	52	2.1	151	1.91	203	5201	0.039031	1.95867	2.94
	13C072	13C072: Interventions on the uteroannexal system for non-malignant conditions, other than tubal interruptions, level 2	45	5.22	157	4.99	202	2030	0.0995074	5.04124	5.09

## Sheet: Table 2 and Fig 2_HPPA001+003
		GHM	Effectif HPPA001	DMS HPPA001	Effectif HPPA003	DMS HPPA003	HPPA001 + HPPA003 acts	DRG number in 2019	% actes sur GHM	DMS pondérée HPPA001 + HPPA003	DMS GHM
	13C181	13C181: Myomectomies de l'utérus, niveau 1	57	4.44	182	4	239	5201	0.0459527	4.10494	2.94
	13C071	13C071: Interventions sur le système utéroannexiel pour des affections non malignes, autres que les interruptions tubaires, niveau 1	41	2.59	97	3.02	138	23075	0.0059805	2.89225	1.89
	14C08A	14C08A: Césariennes pour grossesse unique, sans complication significative	27	6.22	49	5.31	76	119349	0.000636788	5.63329	5.29
	13C07J	13C07J: Interventions sur le système utéroannexiel pour des affections non malignes, autres que les interruptions tubaires, en ambulatoire	26	0	33	0	59	15098	0.0039078	0	0
	13C031	13C031: Hystérectomies, niveau 1	19	3.42	89	4.22	108	34721	0.00311051	4.07926	2.69
	13C151	13C151: Exentérations pelviennes, hystérectomies élargies ou vulvectomies pour affections non malignes, niveau 1	/	/	41	3.76	41	7472	0.00548715	3.76	3.12
	13C182	13C182: Myomectomies de l'utérus, niveau 2	/	/	36	6.08	36	778	0.0462725	6.08	5.07
		GHM	Effectif HPPA001	DMS HPPA001	Effectif HPPA003	DMS HPPA003	HPPA001 + HPPA003 acts	DRG number in 2019	% actes sur GHM	DMS pondérée HPPA001 + HPPA003	DMS GHM
	13C181	13C181: Myomectomies of the uterus, level 1	57	4.44	182	4	239	5201	0.0459527	4.10494	2.94
	13C071	13C071: Interventions on the uteroannexal system for non-malignant conditions, other than tubal interruptions, level 1	41	2.59	97	3.02	138	23075	0.0059805	2.89225	1.89
	14C08A	14C08A: Cesarean sections for single pregnancy, without significant complications	27	6.22	49	5.31	76	119349	0.000636788	5.63329	5.29
	13C07J	13C07J: Interventions on the uteroannexal system for non-malignant conditions, other than tubal interruptions, on an outpatient basis	26	0	33	0	59	15098	0.0039078	0	0
	13C031	13C031: Hysterectomies, level 1	19	3.42	89	4.22	108	34721	0.00311051	4.07926	2.69
	13C151	13C151: Pelvic exentations, enlarged hysterectomies or vulvectomies for non-malignant conditions, level 1	/	/	41	3.76	41	7472	0.00548715	3.76	3.12
	13C182	13C182: Myomectomies of the uterus, level 2	/	/	36	6.08	36	778	0.0462725	6.08	5.07

## Sheet: Table 4_DP=N736
			Nombre DP=N736	ENC 2018	Coût adhérences quand DP=N736	Tarif 2018	Coût pour les établissements
	13C07J	Interventions on the uteroannexal system for non-malignant conditions, other than tubal interruptions, on an outpatient basis	622	2449	1523278	2200.7	-154443
	13C071	Interventions on the uteroannexal system for non-malignant conditions, other than tubal interruptions, level 1	538	3058	1645204	2200.7	-461227
	13C091	Diagnostic Laparoscopies or coelioscopies, level 1	70	2148	150360	1424.43	-50649.9
	13C09J	Diagnostic Laparoscopies ou coelioscopies, on an outpatient basis	69	1726	119094	1424.43	-20808.3
	13C061	Tubal interruptions, level 1	44	2978	131032	1839.55	-50091.8
	13C13T	Other intervention on the female genital, very short duration	35	1838	64330	1053.53	-27456.5
	13C06J	Tubal interruptions, on an outpatient basis	26	2483	64558	1839.55	-16729.7
	13C131	Other intervention on the female genital, level 1	23	3939	90597	3278.78	-15185.1
	13C072	Intervention on uteroannexal system for non-malignant conditions, other than tubal interruptions, level 2	20	4920	98400	3510.76	-28184.8
	13C031	Hysterectomies, level 1	14	4037	56518	2844.47	-16695.4
		TOTAL :	1461	/	3943371	/	-841471
			1551
